# Supplementary material for: Hesperidin Anti-Osteoporosis by Regulating Estrogen Signaling Pathways
Source: Molecules. 2023 Oct 9;28(19):6987. doi: 10.3390/molecules28196987 (PMC10574669; doi:10.3390/molecules28196987)
Supplement: Supplementary file 1 [file molecules-28-06987-s001.zip]

Archive with 1 entries (1 files):
- molecules-2623590-supplementary.pdf
